# Supplementary material for: Increase in Ribosomal Fidelity Benefits Salmonella upon Bile Salt Exposure
Source: Genes (Basel). 2022 Jan 21;13(2):184. doi: 10.3390/genes13020184 (PMC8872077; doi:10.3390/genes13020184)
Supplement: Supplementary file 1 [file genes-13-00184-s001.zip]

Archive with 1 entries (1 files):
- genes-1560501-supplementary.pdf
